# Supplementary material for: Vibrational and Resistance Responses for Ether-Amine Solutions of the Buckypaper-Based Chemiresistor Sensor
Source: Nanomaterials (Basel). 2025 Aug 5;15(15):1197. doi: 10.3390/nano15151197 (PMC12348280; doi:10.3390/nano15151197)
Supplement: Supplementary file 1 [file nanomaterials-15-01197-s001.zip]

Archive with 1 entries (1 files):
- nanomaterials-3681412-supplementary.pdf
